# Supplementary material for: Association of Genetic Markers with the Risk of Early-Onset Breast Cancer in Kazakh Women
Source: Genes (Basel). 2024 Jan 17;15(1):108. doi: 10.3390/genes15010108 (PMC10815330; doi:10.3390/genes15010108)
Supplement: Supplementary file 1 [file genes-15-00108-s001.zip]

Archive with 1 entries (1 files):
- genes-2794302-supplementary.xlsx
