# Supplementary material for: Association of Genetic Markers with the Risk of Early-Onset Breast Cancer in Kazakh Women
Source: Genes (Basel). 2024 Jan 17;15(1):108. doi: 10.3390/genes15010108 (PMC10815330; doi:10.3390/genes15010108)
Supplement: Supplementary file 1 [file genes-15-00108-s001.zip › genes-2794302-supplementary.xlsx]

## Sheet: Supplementary_Table_S1
PPI_pairs_Multiplicative_model
	Minor freq	RS_ID	Allele	Gene	Location	Type	Chr	Position	Case_negative/positive alleles	Control_negative/positive alleles	OR	CI	Chi-square	P-value
1	0.0729167	rs6935293	[A/G]	DNAH8	EXON	Missense_N71S,Missense_N288S	6	38704943	91/485	64/584	1.71	1,22-2,41	9.67	0.0019
	0.208333	rs7405830	[A/G]	DNAH17	EXON	Synonymous_L2680L	17	76472768
2	0.0729167	rs6935293	[A/G]	DNAH8	EXON	Missense_N71S,Missense_N288S	6	38704943	91/485	62/586	1.77	1,26-2,50	10.8	0.001
	0.260417	rs690844	[A/C]	DNAH17,DNAH17-AS1	EXON	Missense_M1742I	17	76497920
3	0.229167	rs3810812	[A/G]	SLX4	EXON	Synonymous_N1500N	16	3639139	341/235	335/312	1.35	1,08-1,70	6.8	0.009
	0.177083	rs10935070	[T/C]	TOPBP1	EXON	Missense_N1042S,Missense_N1037S	3	133341988
4	0.104167	rs3810813	[A/G]	SLX4	EXON	Missense_S1271F	16	3639827	507/69	528/124	1.73	1,25-2,37	11.44	0.00072
	0.177083	rs10935070	[T/C]	TOPBP1	EXON	Missense_N1042S,Missense_N1037S	3	133341988
5	0.239583	rs244903	[A/G]	RARS	EXON	Missense_V3I	5	167913510	370/206	372/280	1.35	1,07-1,7	6.6	0.01
	0.03125	rs5030752	[T/C]	EPRS1	EXON	Missense_I1043V	1	220156704
6	0.076	rs2302427	[G/C]	EZH2	EXON	Missense_D185H,Missense_D176H,Missense_D146H	7	148525904	264/312	254/386	1.29	1,02-1,62	4.73	0.03
	0.198	rs2228612	[T/C]	DNMT1	EXON	Missense_I311V,Missense_I327V,Missense_I206V	19	10273372
7	0.229167	rs11120616	[A/G]	USH2A	EXON	Missense_T3835I	1	215916563	75/501	52/484	1.39	0,96-2,03	13.06	0.0003
	0.0833333	rs117592152	[T/G]	WHRN	EXON	Missense_H862Q,Missense_H479Q,Missense_H511Q	9	117165172
8	0.197917	rs669	[A/G]	A2M	EXON	Missense_I1000V,Missense_I900V,Missense_I850V	12	9232268	103/473	60/592	2.15	1,53-3,02	20.01	7.7e-06
	0.208333	rs1800137	[T/C]	LRP1	EXON	Synonymous_T403T	12	57548466
9	0.437	rs1860967	[T/C]	A2M	EXON	Missense_R1122W,Missense_R631W	12	9013755	156/420	120/532	1.65	1,26-2,16	13.22	0.00028
	0.208333	rs1800137	[T/C]	LRP1	EXON	Synonymous_T403T	12	57548466
10	0.466667	rs1800470	[A/G]	TGFB1	EXON	Missense_P10L	19	41858921	179/397	160/437	1.23	0,96-1,59	4.59	0.032
	0.0833333	rs79525962	[T/C]	LRRC32	EXON	Missense_A407T	11	76371418
11	0.15625	rs1367117	[A/G]	APOB	EXON	Missense_T98I	2	21263900	380/196	376/276	1.42	1,13-1,79	8.91	0.0028
	0.4375	rs5888	[A/G]	SCARB1	EXON	Synonymous_A350A	12	125284748
12	0.302083	rs235768	[T/A]	BMP2	EXON	Missense_R190S	20	6759115	405/167	404/244	1.46	1,15-1,86	9.74	0.0018
	0.329787	rs17563	[A/G]	BMP4	EXON	Missense_V152A	14	54417522
13	0.0520833	rs3213805	[A/G]	ITGA2	EXON	Synonymous_L856L	5	52369086	380/196	390/258	1.28	1,02-1,62	4.38	0.04
	0.385417	rs1531545	[T/C]	ITGA1	EXON	Synonymous_A364A	5	52193287
14	0.0520833	rs6661946	[T/C]	HEATR1	EXON	Missense_S1559N	1	236723108	489/87	506/146	1.62	1,21-2,17	10.57	0.0011
	0.28125	rs3732111	[A/G]	NOL10	EXON	Synonymous_L277L,Synonymous_L301L,Synonymous_L327L	2	10784491
15	0.0416667	rs79225714	[A/G]	HEATR1	EXON	Missense_I1102T	1	236737983	492/84	506/142	1.64	1,22-2,24	10.884	0.00097
	0.28125	rs3732111	[A/G]	NOL10	EXON	Synonymous_L277L,Synonymous_L301L,Synonymous_L327L	2	10784491
16	0.0416667	rs60920266	[T/C]	HEATR1	EXON	Missense_A580T	1	236749730	493/83	510/142	1.65	1,23-2,23	11.1	0.00086
	0.28125	rs3732111	[A/G]	NOL10	EXON	Synonymous_L277L,Synonymous_L301L,Synonymous_L327L	2	10784491
17	0.229167	rs28737416	[T/C]	MUC5AC	EXON	Synonymous_H23H	11	1151695	482/94	499/145	1.49	1,12-1,99	7.46	0.0063
	0.0638298	rs3021156	[A/G]	MUC5B	EXON	Missense_T4882A	11	1272754
18	0.416667	rs1639122	[A/C]	CHD4	EXON	Missense_E139D,Missense_E132D,Missense_E139D	12	6711147	143/433	113/467	1.36	1,03-1,8	8.76	0.0031
	0.09375	rs2302427	[G/C]	EZH2	EXON	Missense_D185H,Missense_D176H,Missense_D146H	7	148525904
19	0.0833333	rs1890908	[A/G]	SYNE2	EXON	Missense_S2802G	14	64519035	382/194	389/263	1.33	1,05-1,68	5.8	0.016
	0.395833	rs214976	[A/G]	SYNE1	EXON	Missense_V1042A,Missense_V1035A	6	152772264
20	0.15625	rs2228528	[T/C]	ERCC6	EXON	Missense_G399D	10	50732280	337/239	330/322	1.38	1,10-1,72	7.67	0.0056
	0.333333	rs2276904	[A/G]	UVSSA	EXON	Missense_R391H	4	1349029
21	0.333333	rs5925	[T/C]	LDLR	EXON	Synonymous_V526V,Synonymous_V485V,Synonymous_V612V,Synonymous_V653V	19	11230881	352/224	347/305	1.38	1,10-1,73	7.76	0.0053
	0.15625	rs1367117	[A/G]	APOB	EXON	Missense_T98I	2	21263900
22	0.0729167	rs6935293	[A/G]	DNAH8	EXON	Missense_N71S,Missense_N288S	6	38704943	91/485	64/584	1.71	1,22-2,41	9.68	0.0018
	0.208333	rs7405830	[A/G]	DNAH17	EXON	Synonymous_L2680L	17	76472768
23	0.0729167	rs6935293	[A/G]	DNAH8	EXON	Missense_N71S,Missense_N288S	6	38704943	91/485	62/586	1.77	1,26-2,50	10.82	0.001
	0.260417	rs690844	[A/C]	DNAH17,DNAH17-AS1	EXON	Missense_M1742I	17	76497920
24	0.3125	rs12075	[A/G]	ACKR1	EXON	Missense_G42D,Missense_G44D	1	159175354	216/360	181/435	1.44	1,13-1,84	9.81	0.003
	0.46875	rs1139971	[A/G]	CD82	EXON	Missense_I216V,Missense_I241V	11	44640268
25	0.09375	rs33928718	[T/G]	DNAH3	EXON	Missense_K2903T,Missense_K2949T	16	20976360	98/478	74/578	1.6	1,16-2,22	8.15	0.0043
	0.208333	rs7405830	[A/G]	DNAH17	EXON	Synonymous_L2680L	17	76472768
26	0.09375	rs12929546	[T/C]	DNAH3	EXON	Missense_I2758V,Missense_I2804V	16	20981162	103/473	78/574	1.6	1,17-2,20	8.52	0.0035
	0.208333	rs7405830	[A/G]	DNAH17	EXON	Synonymous_L2680L	17	76472768
27	0.09375	rs12929546	[T/C]	DNAH3	EXON	Missense_I2758V,Missense_I2804V	16	20981162	103/473	76/576	1.65	1,20-2,27	9.52	0.002
	0.260417	rs690844	[A/C]	DNAH17,DNAH17-AS1	EXON	Missense_M1742I	17	76497920
28	0.09375	rs33928718	[T/G]	DNAH3	EXON	Missense_K2903T,Missense_K2949T	16	20976360	98/478	72/580	1.65	1,19-2,29	9.14	0.0023
	0.260417	rs690844	[A/C]	DNAH17,DNAH17-AS1	EXON	Missense_M1742I	17	76497920
29	0.0729167	rs6935293	[A/G]	DNAH8	EXON	Missense_N71S,Missense_N288S	6	38704943	63/513	36/612	2.09	1,36-3,20	11.88	0.00057
	0.09375	rs33928718	[T/G]	DNAH3	EXON	Missense_K2903T,Missense_K2949T	16	20976360
30	0.0729167	rs6935293	[A/G]	DNAH8	EXON	Missense_N71S,Missense_N288S	6	38704943	68/508	40/608	2.03	1,35-3,06	12.02	0.00052
	0.09375	rs12929546	[T/C]	DNAH3	EXON	Missense_I2758V,Missense_I2804V	16	20981162
31	0.260417	rs1063310	[A/C]	GABRP	EXON	Missense_F391L	5	170239112	84/492	53/599	1.93	1,34-2,78	12.86	0.00033
	0.0729167	rs199533	[A/G]	NSF	EXON	Synonymous_K702K	17	44828931
32	0.21875	rs10036156	[T/C]	GABRP	EXON	Synonymous_L7L	5	170215638	239/337	229/423	1.31	1,04-1,65	5.27	0.022
	0.0729167	rs199533	[A/G]	NSF	EXON	Synonymous_K702K	17	44828931
33	0.0957447	rs3744873	[A/C]	RBFA	EXON	Missense_K276Q	18	77805949	275/297	277/366	1.22	0,98-1,53	3.05	0.08
	0.03125	rs16941919	[A/G]	MRPS11	EXON	Missense_G96S,Missense_G62S	15	89015573
34	0.177083	rs1456235	[T/C]	SPTBN5	EXON	Missense_Q2862R	15	42149472	240/336	234/418	1.28	1,01-1,61	4.3	0.04
	0.0416667	rs118048177	[A/G]	SPTBN4	EXON	Missense_M2310I	19	41074162
35	0.229167	rs17203281	[A/G]	DLG4	EXON	Synonymous_I329I,Synonymous_I429I,Synonymous_I389I,Synonymous_I432I,Synonymous_I386I	17	7099811	272/304	250/402	1.44	1,15-1,81	9.86	0.0017
	0.208333	rs1800137	[T/C]	LRP1	EXON	Synonymous_T403T	12	57548466
36	0.489583	rs5882	[A/G]	CETP	EXON	Missense_V362I,Missense_V422I	16	57016092	381/195	372/280	1.47	1,17-1,85	10.65	0.0011
	0.15625	rs1367117	[A/G]	APOB	EXON	Missense_T98I	2	21263900
37	0.0520833	rs16842789	[T/C]	CFAP45	EXON	Missense_E291G	1	159854251	282/294	290/356	1.18	0,94-1,47	2	0.1
	0.0729167	rs76398910	[A/G]	EFHB	EXON	Missense_T771I,Missense_T641I	3	19924058
38	0.15625	rs2228528	[T/C]	ERCC6	EXON	Missense_G399D	10	50732280	476/100	489/163	1.59	1,20-2,10	10.6	0.0011
	0.125	rs2274253	[T/G]	TTF2	EXON	Synonymous_T36T	1	117603156
39	0.0520833	rs6661946	[T/C]	HEATR1	EXON	Missense_S1559N	1	236723108	465/111	475/177	1.56	1,19-2,04	10.57	0.0011
	0.28125	rs2515960	[A/G]	NOP14	EXON	Missense_L380S	4	2951804
40	0.0416667	rs79225714	[A/G]	HEATR1	EXON	Missense_I1102T	1	236737983	468/108	476/172	1.57	1,19-2,06	10.49	0.0012
	0.28125	rs2515960	[A/G]	NOP14	EXON	Missense_L380S	4	2951804
41	0.0416667	rs60920266	[T/C]	HEATR1	EXON	Missense_A580T	1	236749730	469/107	479/173	1.58	1,21-2,08	11	0.00091
	0.28125	rs2515960	[A/G]	NOP14	EXON	Missense_L380S	4	2951804
42	0.229167	rs17203281	[A/G]	DLG4	EXON	Synonymous_I329I,Synonymous_I429I,Synonymous_I389I,Synonymous_I432I,Synonymous_I386I	17	7099811	245/331	235/417	1.31	1,04-1,65	5.42	0.02
	0.0625	rs6314	[A/G]	HTR2A	EXON	Missense_H368Y,Missense_H452Y	13	47409034
43	0.385417	rs1531545	[T/C]	ITGA1	EXON	Synonymous_A364A	5	52193287	372/200	382/266	1.3	1,03-1,63	4.78	0.03
	0.114583	rs2298033	[A/G]	ITGA8	EXON	Missense_S562F,Missense_S577F	10	15649710
44	0.0520833	rs3213805	[A/G]	ITGA2	EXON	Synonymous_L856L	5	52369086	541/31	587/65	1.93	1,24-3,01	8.74	0.0031
	0.114583	rs2298033	[A/G]	ITGA8	EXON	Missense_S562F,Missense_S577F	10	15649710
45	0.479167	rs1135641	[T/G]	MRPL52	EXON	Missense_G5V	14	23299135	165/411	147/453	1.24	0,95-1,60	4.63	0.03
	0.03125	rs16941919	[A/G]	MRPS11	EXON	Missense_G96S,Missense_G62S	15	89015573
46	0.28125	rs3732111	[A/G]	NOL10	EXON	Synonymous_L277L,Synonymous_L301L,Synonymous_L327L,MissenseP305S	2	10784491	418/158	413/237	1.52	1,19-1,94	11.41	0.00073
	0.28125	rs2515960	[A/G]	NOP14	EXON	Missense_L380S	4	2951804
47	0.0520833	rs17604492	[T/C]	NOTCH4	EXON	Missense_G942R	6	32178570	361/215	372/280	1.26	1,00-1,59	4.01	0.05
	0.3125	rs6895902	[A/G]	MAML1	EXON	Missense_S1007N	5	179201847
48	0.0625	rs11568943	[A/G]	EGF	EXON	Missense_R431K,Missense_R431K,Missense_R389K	4	110883121	291/285	292/360	1.26	1,01-1,58	4.03	0.04
	0.135417	rs2291591	[T/C]	PDGFRA	EXON	Missense_T782M	4	55147769
49	0.0416667	rs34892520	[T/C]	POLR1A	EXON	Missense_A1141T	2	86269163	507/69	535/117	1.61	1,17-2,22	8.47	0.0036
	0.15625	rs2228528	[T/C]	ERCC6	EXON	Missense_G399D	10	50732280
50	0.197917	rs669	[T/C]	A2M	EXON	Missense_I1000V,Missense_I900V,Missense_I850V	12	9232268	215/361	184/460	1.49	1,17-1,89	10.59	0.0011
	0.466667	rs1800470	[A/G]	TGFB1	EXON	Missense_P10L	19	41858921
51	0.260417	rs7543148	[T/C]	FMOD	EXON	Synonymous_E79E	1	203317162	386/190	379/262	1.4	1,11-1,78	8.09	0.004
	0.466667	rs1800470	[A/G]	TGFB1	EXON	Missense_P10L	19	41858921
52	0.0520833	rs78076311	[T/C]	ESPNL	EXON	Missense_A872V,Missense_A504V	2	239039970	31/545	9/489	3.09	1,46-6,56	9.52	0.002
	0.0833333	rs117592152	[T/G]	WHRN	EXON	Missense_H862Q,Missense_H479Q,Missense_H861Q,Missense_H511Q	9	117165172

## Sheet: Supplementary_Table_S2
PPI_pairs_Additive_model
	Minor freq	RS_ID	Allele	Gene	Location	Type	Chr	Position	Haplotype_group	OR	CI	P-value
1	0.0729167	rs6935293	[A/G]	DNAH8	EXON	Missense_N71S,Missense_N288S	6	38704943		3.48	1,33-9,09	0.0043
	0.208333	rs7405830	[A/G]	DNAH17	EXON	Synonymous_L2680L	17	76472768
2	0.0729167	rs6935293	[A/G]	DNAH8	EXON	Missense_N71S,Missense_N288S	6	38704943		1.83	0,77-4,37	0.21
	0.260417	rs690844	[A/C]	DNAH17,DNAH17-AS1	EXON	Missense_M1742I	17	76497920
3	0.229167	rs3810812	[A/G]	SLX4	EXON	Synonymous_N1500N	16	3639139		1.76	1,10-2,81	0.06
	0.177083	rs10935070	[T/C]	TOPBP1	EXON	Missense_N1042S,Missense_N1037S	3	133341988
4	0.104167	rs3810813	[A/G]	SLX4	EXON	Missense_S1271F	16	3639827		3.71	1,56-8,84	0.0072
	0.177083	rs10935070	[T/C]	TOPBP1	EXON	Missense_N1042S,Missense_N1037S	3	133341988
5	0.239583	rs244903	[A/G]	RARS	EXON	Missense_V3I	5	167913510		2.15	1,36-3,39	0.00061
	0.03125	rs5030752	[T/C]	EPRS1	EXON	Missense_I1043V	1	220156704
6	0.076	rs2302427	[G/C]	EZH2	EXON	Missense_D185H,Missense_D176H,Missense_D146H	7	148525904		2.92	1,29-6,61	0.007
	0.198	rs2228612	[T/C]	DNMT1	EXON	Missense_I311V,Missense_I327V,Missense_I206V	19	10273372
7	0.229167	rs11120616	[A/G]	USH2A	EXON	Missense_T3835I	1	215916563		-	-	0.3
	0.0833333	rs117592152	[T/G]	WHRN	EXON	Missense_H862Q,Missense_H479Q,Missense_H511Q	9	117165172
8	0.197917	rs669	[T/C]	A2M	EXON	Missense_I1000V,Missense_I900V,Missense_I850V	12	9232268	Group I	2.98	1,20-7,42	0.00033
	0.208333	rs1800137	[T/C]	LRP1	EXON	Synonymous_T403T	12	57548466
9	0.437	rs1860967	[T/C]	A2M	EXON	Missense_R1122W,Missense_R631W	12	9013755	Group II	3,10	1,68-5,71	0.00046
	0.208333	rs1800137	[T/C]	LRP1	EXON	Synonymous_T403T	12	57548466
10	0.466667	rs1800470	[A/G]	TGFB1	EXON	Missense_P10L	19	41858921		2.69	0,68-10,61	0.12
	0.0833333	rs79525962	[T/C]	LRRC32	EXON	Missense_A407T	11	76371418
11	0.15625	rs1367117	[A/G]	APOB	EXON	Missense_T98I	2	21263900		1.66	1,06-2,61	0.0041
	0.4375	rs5888	[A/G]	SCARB1	EXON	Synonymous_A350A	12	125284748
12	0.302083	rs235768	[T/A]	BMP2	EXON	Missense_R190S	20	6759115		2	1,25-3,19	0.013
	0.329787	rs17563	[A/G]	BMP4	EXON	Missense_V152A	14	54417522
13	0.0520833	rs3213805	[A/G]	ITGA2	EXON	Synonymous_L856L	5	52369086		1.81	1,15-2,86	0.02
	0.385417	rs1531545	[T/C]	ITGA1	EXON	Synonymous_A364A	5	52193287
14	0.0520833	rs6661946	[T/C]	HEATR1	EXON	Missense_S1559N	1	236723108		1.94	0,98-3,81	0.046
	0.28125	rs3732111	[A/G]	NOL10	EXON	Synonymous_L277L,Synonymous_L301L,Synonymous_L327L	2	10784491
15	0.0416667	rs79225714	[A/G]	HEATR1	EXON	Missense_I1102T	1	236737983		1.94	0,92-4,08	0.14
	0.28125	rs3732111	[A/G]	NOL10	EXON	Synonymous_L277L,Synonymous_L301L,Synonymous_L327L	2	10784491
16	0.0416667	rs60920266	[T/C]	HEATR1	EXON	Missense_A580T	1	236749730		2.25	1,09-4,68	0.037
	0.28125	rs3732111	[A/G]	NOL10	EXON	Synonymous_L277L,Synonymous_L301L,Synonymous_L327L	2	10784491
17	0.229167	rs28737416	[T/C]	MUC5AC	EXON	Synonymous_H23H	11	1151695		1.48	0,82-2,68	0.1
	0.0638298	rs3021156	[A/G]	MUC5B	EXON	Missense_T4882A	11	1272754
18	0.416667	rs1639122	[A/C]	CHD4	EXON	Missense_E139D,Missense_E132D,Missense_E139D	12	6711147		3.5	0,70-17,62	0.035
	0.09375	rs2302427	[G/C]	EZH2	EXON	Missense_D185H,Missense_D176H,Missense_D146H	7	148525904
19	0.0833333	rs1890908	[A/G]	SYNE2	EXON	Missense_S2802G	14	64519035		1.67	1,06-2,62	0.016
	0.395833	rs214976	[A/G]	SYNE1	EXON	Missense_V1042A,Missense_V1035A	6	152772264
20	0.15625	rs2228528	[T/C]	ERCC6	EXON	Missense_G399D	10	50732280		1.87	1,16-2,99	0.006
	0.333333	rs2276904	[A/G]	UVSSA	EXON	Missense_R391H	4	1349029
21	0.333333	rs5925	[T/C]	LDLR	EXON	Synonymous_V526V,Synonymous_V485V,Synonymous_V612V,Synonymous_V653V	19	11230881		2.02	1,27-3,22	0.0067
	0.15625	rs1367117	[A/G]	APOB	EXON	Missense_T98I	2	21263900
22	0.0729167	rs6935293	[A/G]	DNAH8	EXON	Missense_N71S,Missense_N288S	6	38704943		3,48(2)	1,33-9,09	0.0043
	0.208333	rs7405830	[A/G]	DNAH17	EXON	Synonymous_L2680L	17	76472768
23	0.0729167	rs6935293	[A/G]	DNAH8	EXON	Missense_N71S,Missense_N288S	6	38704943		1,83(2)	0,77-4,37	0.2
	0.260417	rs690844	[A/C]	DNAH17,DNAH17-AS1	EXON	Missense_M1742I	17	76497920
24	0.3125	rs12075	[A/G]	ACKR1	EXON	Missense_G42D,Missense_G44D	1	159175354		3.98	1,54-10,26	4.7e-05
	0.46875	rs1139971	[A/G]	CD82	EXON	Missense_I216V,Missense_I241V	11	44640268
25	0.09375	rs33928718	[T/G]	DNAH3	EXON	Missense_K2903T,Missense_K2949T	16	20976360		10,78(2)	2,44-4,63	0.00059
	0.208333	rs7405830	[A/G]	DNAH17	EXON	Synonymous_L2680L	17	76472768
26	0.09375	rs12929546	[T/C]	DNAH3	EXON	Missense_I2758V,Missense_I2804V	16	20981162		3,74(2)	1,44-9,70	0.013
	0.208333	rs7405830	[A/G]	DNAH17	EXON	Synonymous_L2680L	17	76472768
27	0.09375	rs12929546	[T/C]	DNAH3	EXON	Missense_I2758V,Missense_I2804V	16	20981162		3.45	0,35-33,51	0.33
	0.260417	rs690844	[A/C]	DNAH17,DNAH17-AS1	EXON	Missense_M1742I	17	76497920
28	0.09375	rs33928718	[T/G]	DNAH3	EXON	Missense_K2903T,Missense_K2949T	16	20976360		3.45	0,35-33,51	0.32
	0.260417	rs690844	[A/C]	DNAH17,DNAH17-AS1	EXON	Missense_M1742I	17	76497920
29	0.0729167	rs6935293	[A/G]	DNAH8	EXON	Missense_N71S,Missense_N288S	6	38704943		3,12(2)	0,81-18,17	0.22
	0.09375	rs33928718	[T/G]	DNAH3	EXON	Missense_K2903T,Missense_K2949T	16	20976360
30	0.0729167	rs6935293	[A/G]	DNAH8	EXON	Missense_N71S,Missense_N288S	6	38704943		2,63(2)	0,79-8,74	0.26
	0.09375	rs12929546	[T/C]	DNAH3	EXON	Missense_I2758V,Missense_I2804V	16	20981162
31	0.260417	rs1063310	[A/C]	GABRP	EXON	Missense_F391L	5	170239112		5.74	1,62-20,42	0.0018
	0.0729167	rs199533	[A/G]	NSF	EXON	Synonymous_K702K	17	44828931
32	0.21875	rs10036156	[T/C]	GABRP	EXON	Synonymous_L7L	5	170215638		2.03	0,58-7,09	0.091
	0.0729167	rs199533	[A/G]	NSF	EXON	Synonymous_K702K	17	44828931
33	0.0957447	rs3744873	[A/C]	RBFA	EXON	Missense_K276Q	18	77805949		1.46	0,66-3,24	0.0024
	0.03125	rs16941919	[A/G]	MRPS11	EXON	Missense_G96S,Missense_G62S	15	89015573
34	0.177083	rs1456235	[T/C]	SPTBN5	EXON	Missense_Q2862R	15	42149472		4.63	0,51-41,90	0.00381
	0.0416667	rs118048177	[A/G]	SPTBN4	EXON	Missense_M2310I	19	41074162
35	0.229167	rs17203281	[A/G]	DLG4	EXON	Synonymous_I329I,Synonymous_I429I,Synonymous_I389I,Synonymous_I432I,Synonymous_I386I	17	7099811		3.77	1,70-8,35	0.00019
	0.208333	rs1800137	[T/C]	LRP1	EXON	Synonymous_T403T	12	57548466
36	0.489583	rs5882	[A/G]	CETP	EXON	Missense_V362I,Missense_V422I	16	57016092		1.82	1,16-2,87	0.018
	0.15625	rs1367117	[A/G]	APOB	EXON	Missense_T98I	2	21263900
37	0.0520833	rs16842789	[T/C]	CFAP45	EXON	Missense_E291G	1	159854251		3.92	1,25-12,31	0.0064
	0.0729167	rs76398910	[A/G]	EFHB	EXON	Missense_T771I,Missense_T641I	3	19924058
38	0.15625	rs2228528	[T/C]	ERCC6	EXON	Missense_G399D	10	50732280		2.44	1,36-4,36	0.0038
	0.125	rs2274253	[T/G]	TTF2	EXON	Synonymous_T36T	1	117603156
39	0.0520833	rs6661946	[T/C]	HEATR1	EXON	Missense_S1559N	1	236723108		2.75	1,52-4,95	0.00093
	0.28125	rs2515960	[A/G]	NOP14	EXON	Missense_L380S	4	2951804
40	0.0416667	rs79225714	[A/G]	HEATR1	EXON	Missense_I1102T	1	236737983		2.78	1,52-5,06	0.0012
	0.28125	rs2515960	[A/G]	NOP14	EXON	Missense_L380S	4	2951804
41	0.0416667	rs60920266	[T/C]	HEATR1	EXON	Missense_A580T	1	236749730		2.94	1,60-5,41	0.00082
	0.28125	rs2515960	[A/G]	NOP14	EXON	Missense_L380S	4	2951804
42	0.229167	rs17203281	[A/G]	DLG4	EXON	Synonymous_I329I,Synonymous_I429I,Synonymous_I389I,Synonymous_I432I,Synonymous_I386I	17	7099811		6.01	1,29-27,89	0.0017
	0.0625	rs6314	[A/G]	HTR2A	EXON	Missense_H368Y,Missense_H452Y	13	47409034
43	0.385417	rs1531545	[T/C]	ITGA1	EXON	Synonymous_A364A	5	52193287		1.78	1,12-2,80	0.019
	0.114583	rs2298033	[A/G]	ITGA8	EXON	Missense_S562F,Missense_S577F	10	15649710
44	0.0520833	rs3213805	[A/G]	ITGA2	EXON	Synonymous_L856L	5	52369086		4.12	0,88-19,40	0.035
	0.114583	rs2298033	[A/G]	ITGA8	EXON	Missense_S562F,Missense_S577F	10	15649710
45	0.479167	rs1135641	[T/G]	MRPL52	EXON	Missense_G5V	14	23299135		4.74	0,99-22,68	0.05
	0.03125	rs16941919	[A/G]	MRPS11	EXON	Missense_G96S,Missense_G62S	15	89015573
46	0.28125	rs3732111	[A/G]	NOL10	EXON	Synonymous_L277L,Synonymous_L301L,Synonymous_L327L	2	10784491		2.07	1,29-3,32	0.0076
	0.28125	rs2515960	[A/G]	NOP14-AS1,NOP14	EXON	Missense_L380S	4	2951804
47	0.0520833	rs17604492	[T/C]	NOTCH4	EXON	Missense_G942R	6	32178570		1.91	1,20-3,04	0.017
	0.3125	rs6895902	[A/G]	MAML1	EXON	Missense_S1007N	5	179201847
48	0.0625	rs11568943	[A/G]	EGF	EXON	Missense_R431K,Missense_R431K,Missense_R389K	4	110883121		2.13	1,16-3,91	0.0085
	0.135417	rs2291591	[T/C]	PDGFRA	EXON	Missense_T782M	4	55147769
49	0.0416667	rs34892520	[T/C]	POLR1A	EXON	Missense_A1141T	2	86269163		3.53	1,55-8,01	0.0049
	0.15625	rs2228528	[T/C]	ERCC6	EXON	Missense_G399D	10	50732280
50	0.197917	rs669	[T/C]	A2M	EXON	Missense_I1000V,Missense_I900V,Missense_I850V	12	9232268		3.9	1,39-10,94	0.0023
	0.466667	rs1800470	[A/G]	TGFB1	EXON	Missense_P10L	19	41858921
51	0.260417	rs7543148	[T/C]	FMOD	EXON	Synonymous_E79E	1	203317162		1.7	1,08-2,68	0.01
	0.466667	rs1800470	[A/G]	TGFB1	EXON	Missense_P10L	19	41858921
52	0.0520833	rs78076311	[T/C]	ESPNL	EXON	Missense_A872V,Missense_A504V	2	239039970		-	-	-
	0.0833333	rs117592152	[T/G]	WHRN	EXON	Missense_H862Q,Missense_H479Q,Missense_H861Q,Missense_H511Q	9	117165172
